# Supplementary material for: Bubble Formation in Pulsed Electric Field Technology May Pose Limitations
Source: Micromachines (Basel). 2022 Jul 31;13(8):1234. doi: 10.3390/mi13081234 (PMC9414362; doi:10.3390/mi13081234)
Supplement: Supplementary file 1 [file micromachines-13-01234-s001.zip]

Archive with 1 entries (1 files):
- micromachines-1754161-supplementary.pdf
